# Supplementary material for: Structural basis of telomeric nucleosome recognition by shelterin factor TRF1
Source: Sci Adv. 2023 Aug 25;9(34):eadi4148. doi: 10.1126/sciadv.adi4148 (PMC10456876; doi:10.1126/sciadv.adi4148)
Supplement: Supplementary file 2 — Movie S1 [file sciadv.adi4148_movie_s1.zip]

Archive with 1 entries (1 files):
- adi4148_Movie_S1.mp4
