# Supplementary material for: Structural basis of telomeric nucleosome recognition by shelterin factor TRF1
Source: Sci Adv. 2023 Aug 25;9(34):eadi4148. doi: 10.1126/sciadv.adi4148 (PMC10456876; doi:10.1126/sciadv.adi4148)
Supplement: Supplementary file 3 — Data S1 to S3 [file sciadv.adi4148_data_s1_to_s3.zip]

Archive with 3 entries (3 files):
- adi4148_Data_S1.pse
- adi4148_Data_S2.pse
- adi4148_Data_S3.pse
